# Supplementary material for: Analysis of the Structure and the Thermal Conductivity of Semi-Crystalline Polyetheretherketone/Boron Nitride Sheet Composites Using All-Atom Molecular Dynamics Simulation
Source: Polymers (Basel). 2023 Jan 14;15(2):450. doi: 10.3390/polym15020450 (PMC9862992; doi:10.3390/polym15020450)
Supplement: Supplementary file 1 [file polymers-15-00450-s001.zip]

Archive with 1 entries (1 files):
- polymers-2153285-supplementary.pdf
